# Supplementary material for: Fibrinogen function achieved through multiple covalent states
Source: Nat Commun. 2020 Oct 29;11:5468. doi: 10.1038/s41467-020-19295-7 (PMC7596563; doi:10.1038/s41467-020-19295-7)
Supplement: Supplementary file 4 — Supplementary Data 1 [file 41467_2020_19295_MOESM4_ESM.xlsx]

## Sheet: Sheet1
	Sample	Cysteine	Peptide	Retention time, min	12C-IPA AUC	13C-IPA AUC	% Reduced
	Healthy donor 1	αC47	HQSACK	22	25229416	114760602	18.02
		αC55	DSDWPFCSDEDWNYK	43.67	73760198	334916836	18.05
		αC663	VYCDMNTENGGWTVIQNR	39.06	114457639	223671788	33.85
		αC491	EVVTSEDGSDCPEAMDLGTLSGIGTLDGFR	45.55	33979033	38076426	47.16
		βC241	ECEEIIR	34.04	182712477	621079059	22.73
		βC437	CHAANPNGR	24.38	86570990	73678978	54.02
		βC223	LESDVSAQMEYCR	35.44	224524698	454189100	33.08
		βC316	NYCGLPGEYWLGNDK	41.9	98182724	171816052	36.36
		βC270	VYCDMNTENGGWTVIQNR	39.06	114457639	223671788	33.85
		γC179	DCQDIANK	29.65	80074810	574692568	12.23
		γC365	CHAGHLNGVYYQGGTYSK	30.53	38908993	45433949	46.13
		γC352	FEGNCAEQDGSGWWMNK	38.68	12014860	20130235	37.38
		γC208	ANQQFLVYCEIDGSGNGWTVFQK	44.44	888442	9421633	8.62
	Healthy donor 2	αC47	HQSACK	21.97	18952982	99407445	16.01
		αC55	DSDWPFCSDEDWNYK	43.72	22116599	121243531	15.43
		αC663	VYCDMNTENGGWTVIQNR	39.14	104167654	142283358	42.27
		αC491	EVVTSEDGSDCPEAMDLGTLSGIGTLDGFR	45.64	20519328	58224737	26.06
		βC241	ECEEIIR	34.1	116987184	486137642	19.4
		βC437	CHAANPNGR	24.29	58421616	61179906	48.85
		βC223	LESDVSAQMEYCR	35.52	149775970	358198529	29.48
		βC316	NYCGLPGEYWLGNDK	41.95	161006330	381130791	29.7
		βC270	VYCDMNTENGGWTVIQNR	39.14	104167654	142283358	42.27
		γC179	DCQDIANK	29.7	60271211	489366541	10.97
		γC365	CHAGHLNGVYYQGGTYSK	30.63	29579992	42441377	41.07
		γC352	FEGNCAEQDGSGWWMNK	38.77	6039708	11920004	33.63
		γC208	ANQQFLVYCEIDGSGNGWTVFQK	44.47	677956	8101099	7.72
	Healthy donor 3	αC47	HQSACK	22.07	10667848	52926800	16.77
		αC55	DSDWPFCSDEDWNYK	43.74	26934260	149567026	15.26
		αC663	VYCDMNTENGGWTVIQNR	39.18	74849214	104271670	41.79
		αC491	EVVTSEDGSDCPEAMDLGTLSGIGTLDGFR	45.62	14213065	14309651	49.83
		βC241	ECEEIIR	34.15	59396391	233870152	20.25
		βC437	CHAANPNGR	24.29	33440206	27776949	54.63
		βC223	LESDVSAQMEYCR	35.52	76735226	185652197	29.25
		βC316	NYCGLPGEYWLGNDK	41.99	86332381	180876019	32.31
		βC270	VYCDMNTENGGWTVIQNR	39.18	74849214	104271670	41.79
		γC179	DCQDIANK	29.77	27716456	237375049	10.46
		γC365	CHAGHLNGVYYQGGTYSK	30.64	15669712	19008010	45.19
		γC352	FEGNCAEQDGSGWWMNK	38.79	2782103	5770189	32.53
		γC208	ANQQFLVYCEIDGSGNGWTVFQK	44.48	607425	9881864	5.79
	Healthy donor 4	αC47	HQSACK	21.96	18085238	92893730	16.3
		αC55	DSDWPFCSDEDWNYK	43.76	29558222	151767168	16.3
		αC663	VYCDMNTENGGWTVIQNR	39.15	138807624	204297873	40.46
		αC491	EVVTSEDGSDCPEAMDLGTLSGIGTLDGFR	45.65	34117146	31932571	51.65
		βC241	ECEEIIR	34.15	103816040	430320154	19.44
		βC437	CHAANPNGR	24.27	64779223	57576228	52.94
		βC223	LESDVSAQMEYCR	35.52	146791068	343968375	29.91
		βC316	NYCGLPGEYWLGNDK	41.98	159941241	342967814	31.8
		βC270	VYCDMNTENGGWTVIQNR	39.15	138807624	204297873	40.46
		γC179	DCQDIANK	29.72	54819010	418749403	11.58
		γC365	CHAGHLNGVYYQGGTYSK	30.64	30018540	40288305	42.7
		γC352	FEGNCAEQDGSGWWMNK	38.76	5764304	10999769	34.38
		γC208	ANQQFLVYCEIDGSGNGWTVFQK	44.49	666461	9727485	6.41
	Healthy donor 5	αC47	HQSACK	21.98	24130684	119443879	16.81
		αC55	DSDWPFCSDEDWNYK	43.76	72076523	349258586	17.11
		αC663	VYCDMNTENGGWTVIQNR	39.14	200927702	253326085	44.23
		αC491	EVVTSEDGSDCPEAMDLGTLSGIGTLDGFR	45.67	32217903	47228748	40.55
		βC241	ECEEIIR	34.12	164857532	656709566	20.07
		βC437	CHAANPNGR	24.32	104702539	94952568	52.44
		βC223	LESDVSAQMEYCR	35.35	219084367	480680273	31.31
		βC316	NYCGLPGEYWLGNDK	41.99	183350836	389568188	32
		βC270	VYCDMNTENGGWTVIQNR	39.14	200927702	253326085	44.23
		γC179	DCQDIANK	29.7	77276297	578080551	11.79
		γC365	CHAGHLNGVYYQGGTYSK	30.65	47522383	61469173	43.6
		γC352	FEGNCAEQDGSGWWMNK	38.77	8799727	16826062	34.34
		γC208	ANQQFLVYCEIDGSGNGWTVFQK	44.52	667945	8283818	7.46
	Healthy donor 6	αC47	HQSACK	21.97	23143705	109915030	17.39
		αC55	DSDWPFCSDEDWNYK	43.74	57215873	231426216	19.82
		αC663	VYCDMNTENGGWTVIQNR	39.12	218503374	246689875	46.97
		αC491	EVVTSEDGSDCPEAMDLGTLSGIGTLDGFR	45.61	41797233	46221322	47.49
		βC241	ECEEIIR	34.11	130162357	525806703	19.84
		βC437	CHAANPNGR	24.3	87339266	75784953	53.54
		βC223	LESDVSAQMEYCR	35.49	186043794	400171528	31.74
		βC316	NYCGLPGEYWLGNDK	42.02	89630361	206481019	30.27
		βC270	VYCDMNTENGGWTVIQNR	39.12	218503374	246689875	46.97
		γC179	DCQDIANK	29.68	73674061	503957991	12.75
		γC365	CHAGHLNGVYYQGGTYSK	30.61	46712173	54794555	46.02
		γC352	FEGNCAEQDGSGWWMNK	38.74	8124171	14251030	36.31
		γC208	ANQQFLVYCEIDGSGNGWTVFQK	44.47	637315	7379267	7.95
	Healthy donor 7	αC47	HQSACK	22.02	1556926	8150867	16.04
		αC55	DSDWPFCSDEDWNYK	43.77	6404340	29893530	17.64
		αC663	VYCDMNTENGGWTVIQNR	39.18	11716873	13426528	46.6
		αC491	EVVTSEDGSDCPEAMDLGTLSGIGTLDGFR	45.65	4018363	4067073	49.7
		βC241	ECEEIIR	34.25	11018604	42969298	20.41
		βC437	CHAANPNGR	24.37	6717842	6566452	50.57
		βC223	LESDVSAQMEYCR	35.57	12077572	26640575	31.19
		βC316	NYCGLPGEYWLGNDK	42.03	15154566	30090786	33.49
		βC270	VYCDMNTENGGWTVIQNR	39.18	11716873	13426528	46.6
		γC179	DCQDIANK	29.84	5337507	40807498	11.57
		γC365	CHAGHLNGVYYQGGTYSK	30.81	2619126	2977711	46.8
		γC352	FEGNCAEQDGSGWWMNK	38.81	296798	605468	32.89
		γC208	ANQQFLVYCEIDGSGNGWTVFQK	44.49	59674	1209475	4.7
	Healthy donor 8	αC47	HQSACK	21.87	21288304	115549114	15.56
		αC55	DSDWPFCSDEDWNYK	43.74	74672850	405510973	15.55
		αC663	VYCDMNTENGGWTVIQNR	39.14	144844044	192635249	42.92
		αC491	EVVTSEDGSDCPEAMDLGTLSGIGTLDGFR	45.6	43629581	52422905	45.42
		βC241	ECEEIIR	34.09	130646574	548411898	19.24
		βC437	CHAANPNGR	24.28	86256061	88214120	49.44
		βC223	LESDVSAQMEYCR	35.47	136161826	337888258	28.72
		βC316	NYCGLPGEYWLGNDK	41.93	86492853	196116750	30.61
		βC270	VYCDMNTENGGWTVIQNR	39.14	144844044	192635249	42.92
		γC179	DCQDIANK	29.65	70525283	567037058	11.06
		γC365	CHAGHLNGVYYQGGTYSK	30.62	44516001	66665919	40.04
		γC352	FEGNCAEQDGSGWWMNK	38.73	6118927	11995757	33.78
		γC208	ANQQFLVYCEIDGSGNGWTVFQK	44.53	1020651	10451543	8.9
	Healthy donor 9	αC47	HQSACK	22	8186767	44524004	15.53
		αC55	DSDWPFCSDEDWNYK	43.69	27618740	140029142	16.47
		αC663	VYCDMNTENGGWTVIQNR	39.11	60355999	86180015	41.19
		αC491	EVVTSEDGSDCPEAMDLGTLSGIGTLDGFR	45.6	18620061	20086988	48.11
		βC241	ECEEIIR	34.15	42874452	176700423	19.53
		βC437	CHAANPNGR	24.29	27243102	23584855	53.6
		βC223	LESDVSAQMEYCR	35.51	58304085	143312039	28.92
		βC316	NYCGLPGEYWLGNDK	41.98	59138415	136291196	30.26
		βC270	VYCDMNTENGGWTVIQNR	39.11	60355999	86180015	41.19
		γC179	DCQDIANK	29.73	20089520	163817669	10.92
		γC365	CHAGHLNGVYYQGGTYSK	30.68	12402668	15522292	44.41
		γC352	FEGNCAEQDGSGWWMNK	38.74	1826638	4120557	30.71
		γC208	ANQQFLVYCEIDGSGNGWTVFQK	44.44	327089	5944040	5.22
	Healthy donor 10	αC47	HQSACK	21.99	24456640	88630838	21.63
		αC55	DSDWPFCSDEDWNYK	43.7	80416395	291200266	21.64
		αC663	VYCDMNTENGGWTVIQNR	39.04	66041304	259327501	20.3
		αC491	EVVTSEDGSDCPEAMDLGTLSGIGTLDGFR	45.66	44701534	45939014	49.32
		βC241	ECEEIIR	34.02	154731603	479775076	24.39
		βC437	CHAANPNGR	24.26	101947895	87899108	53.7
		βC223	LESDVSAQMEYCR	35.43	227093402	428077426	34.66
		βC316	NYCGLPGEYWLGNDK	41.91	212138006	400828978	34.61
		βC270	VYCDMNTENGGWTVIQNR	39.04	66041304	259327501	20.3
		γC179	DCQDIANK	29.63	80720652	512110060	13.62
		γC365	CHAGHLNGVYYQGGTYSK	30.56	58742761	63414936	48.09
		γC352	FEGNCAEQDGSGWWMNK	38.7	10052501	16707162	37.57
		γC208	ANQQFLVYCEIDGSGNGWTVFQK	44.44	680659	6658666	9.27
