# Supplementary material for: Fibrinogen function achieved through multiple covalent states
Source: Nat Commun. 2020 Oct 29;11:5468. doi: 10.1038/s41467-020-19295-7 (PMC7596563; doi:10.1038/s41467-020-19295-7)
Supplement: Supplementary file 5 — Supplementary Data 2 [file 41467_2020_19295_MOESM5_ESM.xlsx]

## Sheet: Sheet1
	Sample	Cysteine	Peptide	Retention time, min	12C-IPA AUC	13C-IPA AUC	% Reduced
	Healthy donor 1	C86	SLFTDLEAENDVLHCVAFAVPK	47.44	17903474	218997221	7.56
		C299	FSGQLNSHGCFYQQVK	35.71	37768877	199519040	15.92
		C563	YDVENCLANK	36.25	111630577	243142458	31.47
		C595	VTAAPQSVCALR	36.12	159118972	311915919	33.78
		C689	MCPQLQQYEMHGPEGLR	37.33	94403615	44242390	68.09
		C771	AGAFCLSEDAGLGISSTASLR	42.84	12594414	67578804	15.71
		C921	ETTFNSLLCPSGGEVSEELSLK	44.31	14185585	82694047	14.64
		C1321	VTGEGCVYLQTSLK	38.7	32525868	178883802	15.39
		C1079	DNGCFR	33.03	10466355	35450997	22.79
		C1127	NALFCLESAWK	44.34	51119280	280092377	15.43
		C1352	YNILPEKEEFPFALGVQTLPQTCDEPK	43.66	56394004	199431792	22.04
		C1467	VYDYYETDEFAIAEYNAPCSK	41.32	58437311	159032350	26.87
	Healthy donor 2	C86	SLFTDLEAENDVLHCVAFAVPK	47.46	16631840	215749900	7.16
		C299	FSGQLNSHGCFYQQVK	35.84	17830872	109912922	13.96
		C563	YDVENCLANK	36.33	57106459	134362912	29.83
		C595	VTAAPQSVCALR	36.23	87772728	190154401	31.58
		C689	MCPQLQQYEMHGPEGLR	37.46	54754292	27952014	66.2
		C771	AGAFCLSEDAGLGISSTASLR	42.82	5676545	35690511	13.72
		C921	ETTFNSLLCPSGGEVSEELSLK	44.36	5900943	39484048	13
		C1321	VTGEGCVYLQTSLK	38.81	15323516	101871125	13.08
		C1079	DNGCFR	33.19	4485255	16422681	21.45
		C1127	NALFCLESAWK	44.4	26990980	159045201	14.51
		C1352	YNILPEKEEFPFALGVQTLPQTCDEPK	43.69	20716203	76973183	21.21
		C1467	VYDYYETDEFAIAEYNAPCSK	41.35	35607324	99502971	26.35
	Healthy donor 3	C86	SLFTDLEAENDVLHCVAFAVPK	47.5	17883602	219780562	7.52
		C299	FSGQLNSHGCFYQQVK	35.82	26989391	151347535	15.13
		C563	YDVENCLANK	36.31	76550804	181523968	29.66
		C595	VTAAPQSVCALR	36.21	119116645	250853645	32.2
		C689	MCPQLQQYEMHGPEGLR	37.39	90175939	50478466	64.11
		C771	AGAFCLSEDAGLGISSTASLR	42.97	7215930	37964502	15.97
		C921	ETTFNSLLCPSGGEVSEELSLK	44.36	8515967	59362479	12.55
		C1321	VTGEGCVYLQTSLK	38.79	21176538	126173264	14.37
		C1079	DNGCFR	33.18	5415631	20185954	21.15
		C1127	NALFCLESAWK	44.39	38341399	222102501	14.72
		C1352	YNILPEKEEFPFALGVQTLPQTCDEPK	43.82	23522808	89256694	20.86
		C1467	VYDYYETDEFAIAEYNAPCSK	41.38	40418359	117706926	25.56
	Healthy donor 4	C86	SLFTDLEAENDVLHCVAFAVPK	47.49	4194006	48414637	7.97
		C299	FSGQLNSHGCFYQQVK	35.74	24117849	133039926	15.35
		C563	YDVENCLANK	36.22	70936249	153131711	31.66
		C595	VTAAPQSVCALR	36.12	112625668	212079177	34.69
		C689	MCPQLQQYEMHGPEGLR	37.32	71103895	35824473	66.5
		C771	AGAFCLSEDAGLGISSTASLR	42.74	7869194	42639564	15.58
		C921	ETTFNSLLCPSGGEVSEELSLK	44.31	9071857	53315836	14.54
		C1321	VTGEGCVYLQTSLK	38.67	21168285	109427458	16.21
		C1079	DNGCFR	33.1	8572850	29653624	22.43
		C1127	NALFCLESAWK	44.31	34767140	165469775	17.36
		C1352	YNILPEKEEFPFALGVQTLPQTCDEPK	43.67	19672318	71778755	21.51
		C1467	VYDYYETDEFAIAEYNAPCSK	41.32	36311813	99060439	26.82
	Healthy donor 5	C86	SLFTDLEAENDVLHCVAFAVPK	47.45	13868936	135160671	9.31
		C299	FSGQLNSHGCFYQQVK	35.74	27707007	156525354	15.04
		C563	YDVENCLANK	36.29	85214019	194379992	30.48
		C595	VTAAPQSVCALR	36.18	120791558	233547189	34.09
		C689	MCPQLQQYEMHGPEGLR	37.34	94118002	48821544	65.84
		C771	AGAFCLSEDAGLGISSTASLR	42.84	7394288	37327036	16.53
		C921	ETTFNSLLCPSGGEVSEELSLK	44.35	9130673	59952528	13.22
		C1321	VTGEGCVYLQTSLK	38.78	21350132	109092969	16.37
		C1079	DNGCFR	33.14	5623730	20632593	21.42
		C1127	NALFCLESAWK	44.35	39639938	192132349	17.1
		C1352	YNILPEKEEFPFALGVQTLPQTCDEPK	43.64	28740795	124134511	18.8
		C1467	VYDYYETDEFAIAEYNAPCSK	41.32	53357352	147062521	26.62
	Healthy donor 6	C86	SLFTDLEAENDVLHCVAFAVPK	47.49	8746554	95000186	8.43
		C299	FSGQLNSHGCFYQQVK	35.71	23130723	130926118	15.01
		C563	YDVENCLANK	36.22	70363767	147375676	32.32
		C595	VTAAPQSVCALR	36.12	111554898	202162826	35.56
		C689	MCPQLQQYEMHGPEGLR	37.33	82097812	40095963	67.19
		C771	AGAFCLSEDAGLGISSTASLR	42.72	8182941	38098856	17.68
		C921	ETTFNSLLCPSGGEVSEELSLK	44.32	10693327	63587313	14.4
		C1321	VTGEGCVYLQTSLK	38.71	19395185	99676642	16.29
		C1079	DNGCFR	33.05	9420196	30580197	23.55
		C1127	NALFCLESAWK	44.32	44634811	213954870	17.26
		C1352	YNILPEKEEFPFALGVQTLPQTCDEPK	43.76	28531658	102257326	21.82
		C1467	VYDYYETDEFAIAEYNAPCSK	41.31	38377658	96568641	28.44
	Healthy donor 7	C86	SLFTDLEAENDVLHCVAFAVPK	47.45	7480488	79653178	8.59
		C299	FSGQLNSHGCFYQQVK	35.67	25103918	142678590	14.96
		C563	YDVENCLANK	36.21	77645017	153849538	33.54
		C595	VTAAPQSVCALR	36.07	146330156	252751825	36.67
		C689	MCPQLQQYEMHGPEGLR	37.28	85030006	36831579	69.78
		C771	AGAFCLSEDAGLGISSTASLR	42.7	5159700	23924788	17.74
		C921	ETTFNSLLCPSGGEVSEELSLK	44.3	9260719	55890434	14.21
		C1321	VTGEGCVYLQTSLK	38.69	22404582	126226559	15.07
		C1079	DNGCFR	33.01	9648388	30543612	24.01
		C1127	NALFCLESAWK	44.3	35094747	167178537	17.35
		C1352	YNILPEKEEFPFALGVQTLPQTCDEPK	43.62	27607555	94251074	22.66
		C1467	VYDYYETDEFAIAEYNAPCSK	41.31	49559188	119016267	29.4
	Healthy donor 8	C86	SLFTDLEAENDVLHCVAFAVPK	47.44	8776061	101662372	7.95
		C299	FSGQLNSHGCFYQQVK	35.73	26602334	150992399	14.98
		C563	YDVENCLANK	36.24	75413913	159817853	32.06
		C595	VTAAPQSVCALR	36.1	124821577	233462007	34.84
		C689	MCPQLQQYEMHGPEGLR	37.29	76710603	38084781	66.82
		C771	AGAFCLSEDAGLGISSTASLR	42.71	6956885	34551180	16.76
		C921	ETTFNSLLCPSGGEVSEELSLK	44.29	16043512	92571890	14.77
		C1321	VTGEGCVYLQTSLK	38.71	22888431	116064321	16.47
		C1079	DNGCFR	33.08	6236974	20551387	23.28
		C1127	NALFCLESAWK	44.32	49219665	243379798	16.82
		C1352	YNILPEKEEFPFALGVQTLPQTCDEPK	43.68	27430071	97379939	21.98
		C1467	VYDYYETDEFAIAEYNAPCSK	41.34	41476897	109923497	27.4
