# Supplementary material for: Fibrinogen function achieved through multiple covalent states
Source: Nat Commun. 2020 Oct 29;11:5468. doi: 10.1038/s41467-020-19295-7 (PMC7596563; doi:10.1038/s41467-020-19295-7)
Supplement: Supplementary file 7 — Source Data [file 41467_2020_19295_MOESM7_ESM.xlsx]

## Sheet: Fig1d
		Disulfide
		αC47-αC47		αC55-βC95		αC64-γC49		αC68-βC106		βC110-γC45		αC180-γC161		αC184-βC223		βC227-γC165		βC231-βC316		βC241-βC270		βC424-βC437		γC179-γC208		γC352-γC365
		Cysteine
	Gender	αC47	αC47	αC55	βC95	αC64	γC49	αC68	βC106	βC110	γC45	αC180	γC161	αC184	βC223	βC227	γC165	βC231	βC316	βC241	βC270	βC424	βC437	γC179	γC208	γC352	γC365
	F	18.0223	n.d.	18.0485	n.d.	27.8791	26.0933	44.7303	n.d.	n.d.	25.8809	n.d.	14.1775	n.d.	33.0809	n.d.	23.813	n.d.	36.3641	22.7313	33.8502	n.d.	54.0225	12.2295	8.61722	37.377	46.1319
	F	16.0129	n.d.	15.4273	n.d.	19.616	20.4239	28.4938	n.d.	n.d.	29.5659	n.d.	11.6804	n.d.	29.4849	n.d.	20.1512	n.d.	29.6985	19.3968	42.2671	n.d.	48.8469	10.9656	7.72243	33.6292	41.0711
	F	16.7748	n.d.	15.2601	n.d.	24.1899	22.0958	29.8913	n.d.	n.d.	23.9147	n.d.	12.3404	n.d.	29.245	n.d.	21.7327	n.d.	32.309	20.2534	41.787	n.d.	54.6255	10.4554	5.79091	32.5305	45.1867
	F	16.2961	n.d.	16.3012	n.d.	22.9677	24.0813	31.4893	n.d.	n.d.	19.1904	n.d.	12.8026	n.d.	29.911	n.d.	22.0609	n.d.	31.8032	19.4363	40.4562	n.d.	52.9435	11.5757	6.41201	34.3849	42.6965
	F	16.8071	n.d.	17.1067	n.d.	19.6169	25.5646	29.9725	n.d.	n.d.	24.2722	n.d.	13.0882	n.d.	31.3083	n.d.	21.9029	n.d.	32.0029	20.0662	44.2325	n.d.	52.4417	11.7915	7.4616	34.3393	43.6019
	F	17.3936	n.d.	19.8224	n.d.	18.1908	30.5907	29.9206	n.d.	n.d.	21.1537	n.d.	14.0564	n.d.	31.7364	n.d.	23.3735	n.d.	30.2691	19.8428	46.9704	n.d.	53.5416	12.7545	7.94996	36.3088	46.0188
	M	16.0379	n.d.	17.6439	n.d.	31.1476	25.2921	39.5473	n.d.	n.d.	30.3184	n.d.	14.515	n.d.	31.1936	n.d.	22.1618	n.d.	33.4942	20.4094	46.6002	n.d.	50.5698	11.5668	4.70189	32.8947	46.7965
	M	15.5574	n.d.	15.5509	n.d.	19.2684	16.7316	28.567	n.d.	n.d.	23.0912	n.d.	12.6417	n.d.	28.7231	n.d.	21.2438	n.d.	30.6051	19.2394	42.9194	n.d.	49.4389	11.0617	8.89674	33.7788	40.0389
	M	15.5315	n.d.	16.4743	n.d.	29.4022	26.1383	36.0648	n.d.	n.d.	23.5472	n.d.	12.7769	n.d.	28.9184	n.d.	21.3314	n.d.	30.2607	19.5261	41.1885	n.d.	53.5987	10.9237	5.21579	30.7143	44.4143
	M	21.6263	n.d.	21.6396	n.d.	20.0033	29.2717	30.9022	n.d.	n.d.	27.2373	n.d.	15.074	n.d.	34.6617	n.d.	24.7801	n.d.	34.6084	24.3861	20.2974	n.d.	53.7	13.6161	9.27414	37.5659	48.0876

## Sheet: Fig2b
	Disulfide	Fibrinogen										Fibrin
	αC47-αC47	18.0223	16.0129	16.7748	16.2961	16.8071	17.3936	16.0379	15.5574	15.5315	21.6263	9.77312	15.7598	13.3186	9.25772
	αC55-βC95	18.0485	15.4273	15.2601	16.3012	17.1067	19.8224	17.6439	15.5509	16.4743	21.6396	11.558	11.0213	11.5374	11.3233
	αC64-γC49	26.9862	20.0199	23.1428	23.5245	22.5907	24.3907	28.2199	18	27.7703	24.6375	16.581	14.697	14.1561	17.7799
	αC68-βC106	44.7303	28.4938	29.8913	31.4893	29.9725	29.9206	39.5473	28.567	36.0648	30.9022	25.1299	22.3922	21.477	27.601
	βC110-γC45	25.8809	29.5659	23.9147	19.1904	24.2722	21.1537	30.3184	23.0912	23.5472	27.2373	17.5142	11.7592	14.9597	13.1458
	αC180-γC161	14.1775	11.6804	12.3404	12.8026	13.0882	14.0564	14.515	12.6417	12.7769	15.074	8.32636	7.47475	8.24249	8.14614
	αC184-βC223	33.0809	29.4849	29.245	29.911	31.3083	31.7364	31.1936	28.7231	28.9184	34.6617	19.3726	17.3041	17.8981	18.48
	βC227-γC165	23.813	20.1512	21.7327	22.0609	21.9029	23.3735	22.1618	21.2438	21.3314	24.7801	18.3207	17.4064	18.362	18.3481
	βC231-βC316	36.3641	29.6985	32.309	31.8032	32.0029	30.2691	33.4942	30.6051	30.2607	34.6084	18.5681	19.5619	19.0217	18.8522
	βC241-βC270	28.2908	30.832	31.0202	29.9462	32.1494	33.4066	33.5048	31.0794	30.3573	22.3418	20.2752	19.7432	20.6155	20.1315
	βC424-βC437	54.0225	48.8469	54.6255	52.9435	52.4417	53.5416	50.5698	49.4389	53.5987	53.7	35.2751	35.9288	31.7893	35.9278
	γC179-γC208	10.4234	9.34402	8.12317	8.99387	9.62654	10.3522	8.13435	9.97922	8.06976	11.4451	5.12594	5.19779	5.32274	4.85653
	γC352-γC365	41.7544	37.3502	38.8586	38.5407	38.9706	41.1638	39.8456	36.9089	37.5643	42.8268	24.2049	24.7959	25.2233	24.1048

## Sheet: Fig3a
	Disulfide	Fbg	Fbg1	Fbn1	Fbg2	Fbn2
	αC47-αC47	21.9884	19.7241	n.d.	n.d.	n.d.
	αC55-βC95	21.2881	20.6081	8.44742	21.9112	7.83645
	αC64-γC49	36.2415	33.3116	21.2349	39.0802	18.9889
	αC68-βC106	44.4239	42.9684	24.1531	47.941	25.3073
	βC110-γC45	30.76	35.1893	12.7553	28.0282	25.3283
	αC180-γC161	18.2819	14.7731	5.59189	16.8899	3.1123
	αC184-βC223	39.5763	37.2898	17.4207	40.8531	14.7192
	βC227-γC165	36.9416	36.1848	14.8519	36.9496	14.0474
	βC231-βC316	37.6232	36.2691	15.9246	36.7584	18.6011
	βC241-βC270	39.2702	37.1803	18.0227	39.7609	18.3654
	βC424-βC437	55.8521	54.1864	29.6149	56.7224	n.d.
	γC179-γC208	13.4945	14.4301	4.10972	11.8183	4.29143
	γC352-γC365	48.183	47.6853	23.9541	49.9502	n.d.

## Sheet: Fig3b
		Disulfide
		αC47-αC47		αC55-βC95		αC64-γC49		αC68-βC106		βC110-γC45		αC180-γC161		αC184-βC223		βC227-γC165		βC231-βC316		βC241-βC270		βC424-βC437		γC179-γC208		γC352-γC365
		Cysteine
		αC47	αC47	αC55	βC95	αC64	γC49	αC68	βC106	βC110	γC45	αC180	γC161	αC184	βC223	βC227	γC165	βC231	βC316	βC241	βC270	βC424	βC437	γC179	γC208	γC352	γC365
	F, Fbg1	23.0366	n.d.	20.8527	n.d.	34.364	39.8066	44.6669	n.d.	n.d.	29.0122	n.d.	16.1139	n.d.	34.6198	n.d.	28.2552	n.d.	36.7413	23.8538	47.9729	n.d.	55.1397	15.2457	8.2601	43.634	50.7415
	F, Fbn1	29.2477	n.d.	23.3429	n.d.	34.9934	43.7206	42.6011	n.d.	n.d.	22.7729	n.d.	15.5101	n.d.	33.1352	n.d.	25.9971	n.d.	35.3365	23.3924	47.0677	n.d.	52.6841	15.2107	4.88352	42.7996	49.1733
	M, Fbg2	23.651	n.d.	21.5194	n.d.	23.9087	33.8775	35.2504	n.d.	n.d.	37.306	n.d.	17.3155	n.d.	36.5898	n.d.	28.4868	n.d.	37.6639	25.0132	49.2462	n.d.	55.1075	15.9193	9.30009	45.1179	51.5715
	M, Fbn2	26.3076	n.d.	21.5105	n.d.	23.7285	32.9558	35.3892	n.d.	n.d.	29.6254	n.d.	13.6193	n.d.	32.5551	n.d.	25.4694	n.d.	33.3881	21.4379	44.332	n.d.	48.2723	13.291	7.08724	37.4012	46.6694

## Sheet: Fig4b
	Fbg	97.1053	96.4912	96.0526
	Fbg-IPA	94.9074	93.9815	94.537

## Sheet: Fig4c
	Time, sec	Fbg			Fbg+IIa			Fbg-IPA+IIa
	0	0	0	0	0	0	0	0	0	0
	30	-0.0002	0	0.0004	0.0125	0.0122	0.0107	0.0265	0.0213	0.0175
	60	0.0006	0.0001	0.0009	0.0343	0.0331	0.0314	0.0692	0.0645	0.0574
	90	0.0003	-0.0001	0.0007	0.0579	0.0562	0.0564	0.1054	0.1037	0.0966
	120	0.0003	-0.0003	0.001	0.0731	0.0729	0.0726	0.1295	0.1305	0.1237
	150	0.0001	-0.0004	0.0008	0.0828	0.0829	0.0827	0.1435	0.1474	0.1417
	180	0.0004	-0.0002	0.0009	0.0896	0.0891	0.0888	0.1537	0.1586	0.1542
	210	0.0004	0.0001	0.0015	0.0928	0.0936	0.093	0.1608	0.1665	0.1626
	240	0.0003	-0.0001	0.0011	0.0951	0.0963	0.0949	0.1648	0.1719	0.1678
	270	0.0007	0.0003	0.0014	0.0965	0.0979	0.0968	0.1678	0.1753	0.1719
	300	0.0005	0.0003	0.0014	0.098	0.0989	0.0976	0.1693	0.1777	0.1744
	330	0.0003	-0.0001	0.0011	0.0978	0.099	0.0978	0.1702	0.1787	0.1758
	360	0.0005	0.0002	0.0016	0.0988	0.1004	0.0987	0.1718	0.1804	0.1775
	390	0.0002	0.0002	0.0019	0.099	0.1006	0.0989	0.1725	0.1811	0.1781
	420	0.0003	0.0001	0.0016	0.0993	0.1005	0.0995	0.1723	0.1814	0.1784
	450	0.0001	-0.0004	0.0014	0.0992	0.1011	0.0994	0.1729	0.1818	0.179
	480	0.0004	0.0003	0.0016	0.0997	0.1013	0.1	0.173	0.1824	0.1792
	510	0.0004	0.0006	0.0016	0.0998	0.1014	0.1001	0.1736	0.1825	0.1799
	540	0.0008	0.0003	0.002	0.1004	0.102	0.1006	0.174	0.1831	0.1804
	570	0.0007	0.0002	0.002	0.1006	0.1017	0.1005	0.1746	0.1831	0.1799
	600	0.0003	-0.0002	0.0014	0.1002	0.1018	0.1007	0.1739	0.1827	0.1798
	630	0.0005	-0.0002	0.0013	0.1008	0.1022	0.1009	0.1743	0.1829	0.1808
	660	0.0006	-0.0002	0.0014	0.1004	0.1022	0.1006	0.1742	0.1829	0.1804
	690	0.0001	0.0001	0.0015	0.1008	0.102	0.1008	0.1745	0.183	0.1805
	720	0.0005	0.0003	0.002	0.1013	0.103	0.1019	0.1752	0.1838	0.181
	750	0.0005	0.0001	0.0018	0.1014	0.1031	0.1019	0.1749	0.1836	0.1812
	780	0.0006	0.0001	0.0016	0.1014	0.1033	0.1018	0.1753	0.1841	0.1811
	810	0.0006	0.0005	0.0021	0.1021	0.1036	0.1021	0.1753	0.1844	0.1815
	840	0.0006	0.0005	0.0017	0.1023	0.1035	0.1019	0.1752	0.1841	0.1817
	870	0.0003	0	0.0019	0.1022	0.1032	0.1021	0.1759	0.1841	0.1816
	900	0.0007	0	0.0018	0.1025	0.1038	0.1026	0.1755	0.1848	0.1817

## Sheet: Fig5a
	Disulfide	nil				2000s-1				10000s-1
	αC47-αC47	14.5117	12.4832	13.8466	14.2472	13.7437	13.8195	11.7239	12.7546	23.3095	25.6912	25.3671	22.5664
	αC55-βC95	16.3561	16.0846	14.4642	15.7272	15.2402	15.0593	14.0377	14.5282	25.23	24.486	24.853	24.8431
	αC64-γC49	24.9459	28.8371	26.8861	30.6913	24.0432	28.0566	21.5179	29.2063	40.7061	43.2809	46.3514	47.0701
	αC68-βC106	27.2579	35.9501	32.5549	34.5587	29.566	25.8626	31.3714	35.6932	53.9989	53.8662	54.9383	53.313
	βC110-γC45	24.3792	25.8603	25.9486	19.2975	26.3518	17.6832	28.5559	19.8435	44.2869	38.4149	32.8938	31.7195
	αC180-γC161	12.8117	13.3156	12.3129	13.2517	12.8417	12.625	12.3309	12.3693	21.4213	22.2458	21.9053	21.1535
	αC184-βC223	31.908	31.344	30.3161	31.3479	30.127	31.6462	26.8736	27.2774	44.2805	42.6975	44.8592	43.5649
	βC227-γC165	28.0834	28.3079	26.9429	27.9626	26.1833	27.3462	26.8337	28.3057	43.5551	44.2259	43.3962	41.4718
	βC231-βC316	27.5151	28.509	26.2142	27.749	27.2314	27.0784	26.9392	28.3524	43.953	43.2825	44.7487	43.1128
	βC241-βC270	33.6201	33.5204	29.3599	33.0295	32.0857	31.6626	27.2473	29.8706	46.405	46.6593	45.3009	45.865
	βC424-βC437	49.4205	46.973	46.9344	46.8043	42.6864	47.3138	46.1463	45.7348	63.9051	66.9514	67.568	63.4611
	γC179-γC208	9.34675	9.05188	8.9811	8.46272	9.36492	9.01883	9.2541	9.73633	15.8541	15.3037	16.0583	16.2609
	γC352-γC365	36.3813	39.1226	35.1327	37.4749	35.0784	36.5642	35.8814	37.3215	56.2738	56.8041	57.6868	56.0098

## Sheet: Fig5b
	Disulfide	Healthy donors										ECMO
	αC47-αC47	18.0223	16.0129	16.7748	16.2961	16.8071	17.3936	16.0379	15.5574	15.5315	21.6263	n.d.	n.d.	n.d.	18.8748	n.d.	n.d.	27.1852	26.1384
	αC55-βC95	18.0485	15.4273	15.2601	16.3012	17.1067	19.8224	17.6439	15.5509	16.4743	21.6396	20.6228	20.248	17.7521	17.7342	21.6021	18.7493	23.1369	23.3266
	αC64-γC49	26.9862	20.0199	23.1428	23.5245	22.5907	24.3907	28.2199	18	27.7703	24.6375	38.4556	35.33	34.724	31.8358	36.2566	33.3949	34.8779	31.0394
	αC68-βC106	44.7303	28.4938	29.8913	31.4893	29.9725	29.9206	39.5473	28.567	36.0648	30.9022	45.3917	44.5492	39.4114	43.0543	48.6385	43.0998	35.3905	33.8567
	βC110-γC45	25.8809	29.5659	23.9147	19.1904	24.2722	21.1537	30.3184	23.0912	23.5472	27.2373	26.9127	33.0466	22.9001	31.7682	34.7499	29.6043	32.5869	38.4511
	αC180-γC161	14.1775	11.6804	12.3404	12.8026	13.0882	14.0564	14.515	12.6417	12.7769	15.074	17.841	18.2462	16.097	15.5613	18.7824	16.9284	21.239	21.4616
	αC184-βC223	33.0809	29.4849	29.245	29.911	31.3083	31.7364	31.1936	28.7231	28.9184	34.6617	35.9668	36.9701	32.9472	34.4511	39.3064	35.1692	43.7549	42.2925
	βC227-γC165	23.813	20.1512	21.7327	22.0609	21.9029	23.3735	22.1618	21.2438	21.3314	24.7801	37.5272	38.1851	34.1361	34.2891	38.1273	36.6594	41.6279	42.069
	βC231-βC316	36.3641	29.6985	32.309	31.8032	32.0029	30.2691	33.4942	30.6051	30.2607	34.6084	38.976	38.8282	34.6028	35.5147	38.8876	35.4295	42.128	43.4245
	βC241-βC270	28.2908	30.832	31.0202	29.9462	32.1494	33.4066	33.5048	31.0794	30.3573	22.3418	39.3044	39.9537	33.7443	36.7308	40.3412	37.7502	45.6176	45.513
	βC424-βC437	54.0225	48.8469	54.6255	52.9435	52.4417	53.5416	50.5698	49.4389	53.5987	53.7	62.3315	65.2871	56.3603	61.2275	65.7873	56.7484	65.271	65.8603
	γC179-γC208	10.4234	9.34402	8.12317	8.99387	9.62654	10.3522	8.13435	9.97922	8.06976	11.4451	10.3558	12.0324	10.3473	10.1115	12.0211	10.4991	14.3611	14.2452
	γC352-γC365	41.7544	37.3502	38.8586	38.5407	38.9706	41.1638	39.8456	36.9089	37.5643	42.8268	51.7618	50.1423	47.5198	47.314	51.639	47.4348	55.458	60.0104

## Sheet: Fig6b
		Disulfide
		C48-C86		C251-C299		C269-C287		C278-C431		C470-C563		C595-C771		C642-C689		C821-C849		C847-C883		C921-C1321		C1079-C1127		C1352-C1467
		Cysteine
	Gender	C48	C86	C251	C299	C269	C287	C278	C431	C470	C563	C595	C771	C642	C689	C821	C849	C847	C883	C921	C1321	C1079	C1127	C1352	C1467
	F	n.d.	7.55738	n.d.	15.9169	n.d.	13.1173	11.7209	n.d.	n.d.	31.4654	33.7807	15.709	n.d.	68.0897	n.d.	16.2672	17.5803	n.d.	14.6425	15.3852	22.7939	15.434	22.0439	26.8715
	M	n.d.	7.15712	n.d.	13.9583	n.d.	12.0509	10.0789	n.d.	n.d.	29.8254	31.5812	13.7224	n.d.	66.2033	n.d.	15.4137	15.01	n.d.	13.002	13.0753	21.4524	14.5085	21.2062	26.3543
	F	n.d.	7.52474	n.d.	15.1339	n.d.	11.9747	11.0568	n.d.	n.d.	29.6623	32.1963	15.9714	n.d.	64.1117	n.d.	14.0701	15.5554	n.d.	12.5459	14.3716	21.1535	14.7216	20.8573	25.561
	F	n.d.	7.97208	n.d.	15.3463	n.d.	12.0742	11.2163	n.d.	n.d.	31.6584	34.6855	15.5799	n.d.	66.4968	n.d.	15.3133	18.8869	n.d.	14.5411	16.209	22.4265	17.363	21.5113	26.8237
	F	n.d.	9.30616	n.d.	15.0392	n.d.	14.9391	12.4087	n.d.	n.d.	30.4778	34.0893	16.5341	n.d.	65.8446	n.d.	16.5805	15.6119	n.d.	13.2169	16.3674	21.4186	17.103	18.8002	26.6228
	M	n.d.	8.43068	n.d.	15.0144	n.d.	13.6463	11.2351	n.d.	n.d.	32.3156	35.559	17.6807	n.d.	67.1866	n.d.	16.2432	19.0707	n.d.	14.3958	16.2886	23.5503	17.2609	21.815	28.4392
	F	n.d.	8.58507	n.d.	14.9622	n.d.	12.8425	11.8727	n.d.	n.d.	33.5408	36.6667	17.7404	n.d.	69.7759	n.d.	15.8395	19.4939	n.d.	14.2142	15.0739	24.0057	17.3502	22.6554	29.3988
	M	n.d.	7.94656	n.d.	14.9792	n.d.	12.9709	12.2758	n.d.	n.d.	32.0594	34.8388	16.7603	n.d.	66.8238	n.d.	14.3466	19.2898	n.d.	14.7709	16.4721	23.2824	16.8215	21.9775	27.3955

## Sheet: FigS2b
		Disulfide
		αC47-αC47		αC55-βC95		αC64-γC49		αC68-βC106		βC110-γC45		αC180-γC161		αC184-βC223		βC227-γC165		βC231-βC316		βC241-βC270		βC424-βC437		γC179-γC208		γC352-γC365
		Cysteine
		αC47	αC47	αC55	βC95	αC64	γC49	αC68	βC106	βC110	γC45	αC180	γC161	αC184	βC223	βC227	γC165	βC231	βC316	βC241	βC270	βC424	βC437	γC179	γC208	γC352	γC365
	HepG2	22.0514	n.d.	21.7963	n.d.	20.2575	33.4886	27.9689	n.d.	n.d.	25.3102	n.d.	14.9956	n.d.	34.0818	n.d.	22.3991	n.d.	32.5313	23.2257	43.4234	n.d.	48.0131	15.8678	9.69196	36.0244	42.6333
	HepG2	31.2254	n.d.	22.0398	n.d.	25.0229	32.8352	32.9067	n.d.	n.d.	28.8589	n.d.	14.265	n.d.	33.3259	40.7395	27.9023	28.3848	35.1337	20.8228	44.6396	n.d.	46.6054	13.9784	7.18755	36.8496	48.3875
	HepG2 hypoxia	26.8398	n.d.	19.9406	n.d.	23.5059	28.0873	30.8253	n.d.	n.d.	32.4047	n.d.	14.5339	n.d.	34.3374	40.729	27.6197	28.6005	35.3965	21.1717	46.3669	n.d.	47.5265	13.468	9.00549	39.026	47.529

[truncated: 5 more sheets: FigS4, FigS5a, FigS5b, FigS5c, FigS7]
